# Supplementary material for: Effects of Age and Estrogen on Skeletal Gene Expression in Humans as Assessed by RNA Sequencing
Source: PLoS One. 2015 Sep 24;10(9):e0138347. doi: 10.1371/journal.pone.0138347 (PMC4581624; doi:10.1371/journal.pone.0138347)
Supplement: S1 Table — Complete gene list of the genes altered based on RNAseq analysis (median count ≥ 10, p < 0.05, false discovery rate [q] < 0.10) in human bone samples of young women relative to old women. (XLSX) [file pone.0138347.s004.xlsx]

## Sheet: Supplementary Table 1
Supplementary Table 1. Complete gene list of the genes altered based on RNAseq analysis (median count ≥ 10, false discovery rate [q] < 0.10) in human bone samples of young women relative to old women.
Gene Symbol	Fold Change	p-value	q-value
MRGPRX2	7.01686	4.70145e-06	0.00117966
CMA1	4.17666	2.83245e-05	0.00342924
PKP1	3.31369	8.96445e-06	0.00171604
MAS1L	3.02165	0.000685677	0.0335343
TPSAB1	2.91594	7.98528e-05	0.00720048
RGS13	2.84331	1.65525e-05	0.00244935
CCL21	2.77379	0.00387748	0.0998971
FIGN	2.6985	2.4245e-06	0.000763187
TPSG1	2.66474	0.000272545	0.0174762
CCL19	2.63092	0.00241129	0.073971
CYP4B1	2.56814	0.000356608	0.0210715
MEOX1	2.45424	5.76471e-05	0.00583652
FERMT1	2.41506	4.03509e-05	0.00447818
AQP7P1	2.40781	2.39149e-12	1.0351e-08
LOC283867	2.37351	0.000418753	0.0236924
HOXD9	2.33093	1.44011e-05	0.00224675
CALB2	2.25418	0.000315448	0.0192981
SFTA1P	2.24202	0.00238977	0.0736424
AQP7P3	2.24097	6.23752e-05	0.00607361
HPGD	2.23038	2.65223e-06	0.00080558
KRT222	2.21693	8.19459e-09	8.84052e-06
LAMA3	2.19305	5.42282e-10	1.17357e-06
ADAMTS15	2.17375	5.88642e-06	0.00130656
MIR1247	2.17071	7.72935e-05	0.00705798
LIF	2.1591	0.00178708	0.0610494
LEP	2.1061	0.00101633	0.0435362
HIF3A	2.08179	5.63051e-08	4.06171e-05
CCDC85A	2.07245	4.34494e-06	0.00112275
FMO3	2.0677	4.31637e-15	7.47293e-11
NES	2.04409	1.8613e-05	0.00259145
THSD4	2.04334	8.87763e-05	0.00764669
TREM2	2.03525	0.000310481	0.0190615
ADAMTSL1	2.02971	1.57798e-05	0.00237562
INSRR	1.99696	0.000185484	0.013161
LMO3	1.99649	0.00147397	0.0538551
CYP26B1	1.98821	7.54338e-07	0.000334524
TMEM14E	1.96586	0.00101506	0.0435362
EDA2R	1.96507	8.6804e-10	1.33356e-06
SLC6A1	1.95481	9.49993e-07	0.000365494
HCG4	1.94991	0.00225583	0.070721
NPY1R	1.94654	0.000209106	0.0143437
FST	1.92808	2.82288e-08	2.32726e-05
SPARCL1	1.90715	9.08783e-06	0.00171604
PLAT	1.90603	2.56711e-06	0.000793648
FRMD1	1.89427	0.000657941	0.0326044
TACR1	1.88139	6.62835e-05	0.00637537
EMP1	1.86827	3.04087e-07	0.000169828
CPA3	1.86593	2.18192e-05	0.00281604
LSAMP	1.86115	0.00328035	0.0918975
ERVFRD-1	1.85895	0.00331336	0.0923657
STC1	1.85624	0.00118942	0.048567
FAM107A	1.8526	9.11392e-07	0.000358612
ADCYAP1R1	1.84862	0.000639511	0.0323738
PCDHB7	1.83366	5.4482e-06	0.00126779
CCL2	1.79622	1.38791e-05	0.00224569
CD209	1.79584	0.000301605	0.018863
MET	1.77867	1.40341e-05	0.00224675
C19orf80	1.76392	0.00155959	0.05587
STXBP6	1.76241	0.00200091	0.0659842
GRIK1	1.74993	0.00100148	0.0432386
PLCXD3	1.74893	0.0013352	0.0509069
AQP7	1.74384	9.29975e-05	0.00793135
TCF15	1.73981	0.00134358	0.0509069
GPR17	1.73797	0.00130396	0.0503247
PLIN1	1.73575	0.00105876	0.0443833
SLCO2A1	1.73403	1.89181e-05	0.00259649
RGS5	1.73168	0.000190979	0.0134518
EYA4	1.73117	0.000407318	0.023197
IRX6	1.72737	0.00126111	0.049934
COX4I2	1.72641	0.000582977	0.0301286
MALAT1	1.72454	2.77496e-05	0.00341551
SPAG6	1.71749	0.000601089	0.0307889
LOC283392	1.71055	3.62226e-06	0.000990051
SLIT3	1.70716	2.86725e-06	0.000827344
TMEM100	1.70212	9.13189e-06	0.00171604
TUSC5	1.70172	0.00216396	0.0695076
PHLDA3	1.70028	2.21904e-07	0.000132477
GPD1	1.69669	0.00129809	0.0503247
BTNL9	1.69421	8.68069e-09	8.84052e-06
EFEMP1	1.69028	7.36835e-06	0.00153697
MS4A2	1.68147	0.000103673	0.00862925
RNASE1	1.67541	0.000862777	0.0388667
CACNA1H	1.67515	0.000935311	0.040995
LOC339524	1.66841	3.99462e-08	3.0069e-05
CX3CL1	1.66419	5.0283e-05	0.00521287
PALMD	1.65683	0.000123402	0.00971115
ANKRD29	1.6553	1.20629e-05	0.00206778
PGF	1.65371	3.70326e-14	3.20573e-10
ITGBL1	1.65124	8.16663e-07	0.00033664
CLIC6	1.64708	0.0009108	0.0402408
MAP2	1.64478	0.000258346	0.0168148
CAV1	1.64442	0.000122942	0.00971115
PTGFR	1.63552	1.7779e-05	0.00254387
NRG2	1.63382	4.12029e-05	0.00451484
HLF	1.62994	2.04104e-06	0.000666506
THSD7B	1.62413	2.79445e-05	0.00341551
COL15A1	1.6207	0.000751816	0.0357404
BCL6B	1.61992	1.3651e-05	0.00222962
PHLDB1	1.61515	1.01989e-06	0.000383857
TMEM176B	1.61454	0.000858409	0.0388667
APLNR	1.61416	0.000191623	0.0134518
C20orf54	1.6132	0.00244318	0.074017
ADRA2B	1.611	0.00194924	0.0645204
HSD11B1	1.60961	0.000731236	0.035069
FGF1	1.60584	0.00223542	0.0704951
NLGN4X	1.60551	0.000307306	0.0190615
PDE1C	1.60429	9.63888e-05	0.00817112
SPRY4	1.60365	5.27115e-09	6.08397e-06
FMO2	1.60235	2.99775e-06	0.00085082
SOX18	1.60035	1.50323e-07	9.29481e-05
TIMP3	1.5976	1.32899e-05	0.0022069
HSPA12A	1.59698	1.8706e-05	0.00259145
COLEC12	1.59615	0.000328517	0.0198867
TBX18	1.59531	0.00349481	0.0942455
VWA5A	1.59391	1.64251e-05	0.00244935
FABP4	1.59355	9.67527e-05	0.00817112
GJA5	1.59181	9.2136e-06	0.00171604
HEY1	1.5874	1.81502e-05	0.00257569
HOXD4	1.58484	0.000346677	0.0206966
SOX17	1.58001	1.74389e-05	0.00253714
NRN1	1.57674	7.13552e-07	0.000325098
PLEKHG5	1.57656	2.85749e-10	7.06738e-07
HDC	1.57242	3.97569e-05	0.00446955
LOC148696	1.56891	5.2365e-06	0.00124191
ITGA7	1.56856	1.90466e-05	0.00259649
CPN2	1.56815	0.00108697	0.0450207
SEMA3G	1.56631	4.03408e-07	0.000218256
JAM2	1.56578	4.08227e-05	0.00450167
SLC7A2	1.56218	0.000289093	0.0182667
TIMP4	1.56131	0.000657935	0.0326044
TMTC1	1.56127	5.20296e-06	0.00124191
COL28A1	1.553	0.000802323	0.0373403
PLVAP	1.54586	2.56499e-08	2.22038e-05
ACE	1.54258	3.24156e-05	0.00387042
TINAGL1	1.54087	8.02716e-07	0.00033664
PODXL	1.53935	1.08833e-05	0.0019425
HSPG2	1.53631	6.56309e-07	0.000307099
SLC9A3R2	1.53584	5.65036e-07	0.000283852
EMCN	1.5341	1.77211e-05	0.00254387
MBL1P	1.53405	0.00212247	0.0686799
FGF7	1.53349	3.70317e-06	0.000990051
MAMDC2	1.53348	0.00256667	0.0766151
C1S	1.52994	7.35208e-10	1.33356e-06
CPXM2	1.52564	0.00377487	0.0985737
PGM5	1.52394	0.00379932	0.0986134
LAMB1	1.52087	9.95874e-10	1.33356e-06
GEM	1.51445	7.76931e-06	0.00159967
SORBS1	1.51304	6.24445e-05	0.00607361
SLC29A4	1.51104	0.000332555	0.0200611
FGF2	1.51096	8.42123e-05	0.00740085
SNCG	1.50625	0.000645168	0.032468
PZP	1.50438	0.00212629	0.0686799
LIMS2	1.50419	2.80138e-05	0.00341551
FOXP2	1.49976	0.00335219	0.0924678
ADCY5	1.49591	0.00336913	0.0924678
DMGDH	1.49477	0.00183986	0.0620926
LYVE1	1.49146	0.000922612	0.0406442
SPATA18	1.49123	5.57955e-05	0.00574993
AGTR1	1.48694	4.63234e-05	0.00492022
CLDN11	1.48374	0.000164197	0.0119443
KCNT2	1.48075	0.00064703	0.032468
GULP1	1.47767	0.00369609	0.0978446
ARHGEF15	1.47534	6.18998e-06	0.00135655
C19orf26	1.47341	0.00390173	0.0999271
MECOM	1.47304	2.41961e-05	0.00305771
ID1	1.47139	3.96484e-06	0.00104005
RAMP3	1.47111	3.28448e-05	0.00389481
TENC1	1.47107	1.15534e-06	0.000416718
LOC388630	1.47097	1.50691e-06	0.000511553
AOC3	1.47048	0.000139522	0.0107442
CDC42EP5	1.47046	0.00104492	0.0440485
EHD2	1.46411	2.67665e-05	0.00335803
DCLK1	1.46408	0.000205402	0.0142245
TM4SF1	1.4607	3.49001e-05	0.00408261
SFRP1	1.45843	0.000846981	0.0385889
MYO1B	1.45832	0.00135248	0.0510142
CNN3	1.45609	8.0835e-05	0.00725128
MCF2L	1.45564	3.62537e-05	0.0041844
SOX13	1.45468	8.74432e-05	0.00756952
EVC2	1.45178	0.0001272	0.00991989
AMOTL2	1.45148	1.09214e-06	0.000402301
ETV1	1.44675	0.00140243	0.0522158
UACA	1.44649	0.00272786	0.0800722
ADAMTS5	1.44645	6.9848e-05	0.00660807
GPR88	1.44633	8.90408e-06	0.00171604
NAT8L	1.44629	0.0016506	0.058083
LIPE	1.44216	0.000598301	0.030737
PDZD2	1.44112	0.000106202	0.00879746
OLFML1	1.43879	8.32331e-06	0.00165634
PTCHD4	1.43714	0.00126328	0.049934
LDB2	1.43519	6.55182e-07	0.000307099
OSMR	1.43317	1.68907e-05	0.00247821
COL6A1	1.43293	0.00018114	0.0129681
VWF	1.4316	8.72357e-05	0.00756952
CAV2	1.43141	6.19204e-05	0.00607361
EYA2	1.43049	0.00112211	0.0461452
MCAM	1.42442	0.00367386	0.0975715
COL7A1	1.42366	5.49357e-06	0.00126779
RAPGEF3	1.42339	5.71613e-05	0.00583652
PPFIA2	1.42252	0.00172822	0.0600816
PTPRB	1.42199	1.24901e-05	0.00212
CARD10	1.42191	2.82995e-06	0.000827344
HEPH	1.42141	1.04802e-05	0.00189004
PPAP2A	1.42139	2.73339e-05	0.00340454
CPLX1	1.42093	0.00179717	0.0611284
CYGB	1.42019	2.18958e-08	1.99517e-05
GALNT5	1.41921	0.000796449	0.0371669
ANGPTL4	1.41856	0.000719045	0.0347732
NAP1L2	1.4177	4.3285e-05	0.00471316
CFH	1.41719	1.1215e-05	0.00198127
ABCA9	1.41415	4.77736e-05	0.00501275
TMEM200B	1.41362	0.00188464	0.0631118
NOTCH3	1.41203	2.37431e-07	0.000137021
ABCA10	1.41061	0.000191913	0.0134518
HES4	1.40954	0.00260981	0.0773691
ABCA8	1.40921	0.000813754	0.0375694
PCDH18	1.40816	2.39583e-05	0.00304993
PMEPA1	1.40603	8.64681e-08	5.98809e-05
THSD7A	1.40467	0.000555904	0.029051
EML1	1.4044	0.00222133	0.0702304
YAP1	1.403	0.000903055	0.0401917
ASPA	1.40022	0.000966634	0.0421545
CRIP2	1.39977	0.00134061	0.0509069
SPRY1	1.39942	9.0712e-07	0.000358612
KIAA1462	1.39583	6.34071e-06	0.00137221
ITGB4	1.39402	0.00162649	0.0575378
ERRFI1	1.39348	8.13619e-05	0.00726092
PDGFRB	1.39297	4.0035e-05	0.00447178
RAPGEF4	1.3926	0.000486131	0.0265295
SNAI2	1.39043	6.04067e-05	0.00597612
GPAM	1.39033	0.00306441	0.0869739
CDH11	1.3887	0.000154373	0.0114216
GRASP	1.38771	1.43004e-05	0.00224675
AIF1L	1.3877	7.5143e-05	0.00695813
COL4A1	1.38733	7.7323e-05	0.00705798
HMGCLL1	1.38661	0.00132379	0.0508175
SHANK3	1.38591	5.00192e-05	0.00521287
ECSCR	1.38368	0.000155751	0.0114746
LAMA4	1.38292	2.00309e-05	0.00268834
C9orf131	1.38281	0.00389644	0.0999271
PLS3	1.38257	0.00239702	0.0737117
MMRN2	1.38219	3.71705e-06	0.000990051
MAOB	1.38181	0.00239052	0.0736424
PARVA	1.38026	2.05597e-05	0.00271336
JAG2	1.37872	0.0004491	0.0249207
PDK4	1.3783	0.00057469	0.0297892
DOCK6	1.37707	2.85201e-06	0.000827344
SRPX2	1.37629	0.000286053	0.0182075
MT1E	1.37561	0.00243953	0.074017
GPR116	1.37358	0.000217535	0.0146544
CD34	1.37204	0.000668003	0.0329491
PLA2R1	1.37189	2.86582e-05	0.00344556
C1R	1.37131	1.31607e-06	0.000465003
DAAM2	1.37074	9.21802e-06	0.00171604
GIPC2	1.36748	0.0034131	0.0928236
HES1	1.36728	0.000864073	0.0388667
HES1	1.36728	0.000864073	0.0388667
RAMP2	1.36708	0.00105489	0.0443285
NUAK1	1.36646	0.00143647	0.0531403
ITIH5	1.36544	2.02751e-05	0.00270018
DAB2IP	1.36457	0.000443124	0.0248279
PDGFRA	1.36434	0.00183399	0.0620152
GABRE	1.36086	0.0012589	0.049934
C20orf160	1.36074	7.90867e-05	0.00716874
MAGI2	1.36035	0.000694792	0.0338843
IFITM10	1.3592	0.00189829	0.0634461
FAM110D	1.35579	0.000151842	0.0113702
CTHRC1	1.3557	0.00177848	0.0609719
DLL4	1.35562	0.000157861	0.0115318
VWA1	1.35539	4.50532e-05	0.00484475
PLK2	1.35423	0.000487285	0.0265295
CLEC14A	1.35371	0.00118362	0.0484445
KCNIP2	1.35276	0.00229528	0.0717297
CDH5	1.35173	0.000146854	0.0110561
MIR29B2	1.35071	0.00279118	0.0811574
PCDHB16	1.34708	0.00225565	0.070721
RHBDF1	1.34702	0.000209609	0.0143437
NR2F2	1.3462	0.000758339	0.0358719
HEG1	1.34477	1.95968e-05	0.00265062
EPAS1	1.34413	6.85467e-05	0.0065206
SCUBE1	1.34392	7.94616e-06	0.00159967
CYP1B1	1.34392	6.87659e-06	0.00146981
COL5A3	1.34378	0.00167351	0.0585324
FOXC1	1.34296	1.44047e-05	0.00224675
FERMT2	1.34281	0.000998507	0.0432179
KIT	1.34221	0.000557093	0.029051
IL33	1.34056	0.000116545	0.00929835
PTPRM	1.33789	2.15701e-05	0.00280785
WWTR1	1.3371	0.000112493	0.00912693
COL4A2	1.33659	0.000113615	0.00914888
GPX3	1.33422	0.0020756	0.0676738
MTMR9LP	1.33371	3.79048e-05	0.00431741
FGFR2	1.32909	0.00273062	0.0800722
ENPP5	1.32881	0.00119914	0.0487353
MIR143HG	1.32807	7.74572e-05	0.00705798
DOCK9	1.32727	7.9082e-06	0.00159967
PALM	1.32668	0.000472583	0.0260568
SOX7	1.32651	0.00108227	0.0449336
OLFML2B	1.3247	0.00134376	0.0509069
LOC400043	1.32336	0.000807512	0.0374811
PCDHGC3	1.32284	0.00115388	0.0473391
PTRF	1.32245	0.00137815	0.0516448
SNX7	1.32233	0.0033184	0.0923657
PCDH1	1.32083	3.5759e-05	0.004155
GPR34	1.32068	0.00134886	0.0509887
ACACB	1.31929	0.00030286	0.018863
COL6A2	1.31491	0.00248552	0.0746498
LOC283553	1.31408	0.00280428	0.0813241
MLLT4	1.31395	0.000865153	0.0388667
C1orf115	1.31361	0.000126451	0.00990612
SGCB	1.31358	0.00194584	0.0645204
PMP22	1.31265	0.000379645	0.0221812
F8	1.31241	1.51878e-05	0.00232696
CFI	1.31171	0.000405815	0.0231877
CDKN1A	1.31107	0.00010145	0.00848504
CCND1	1.31106	5.85878e-05	0.00586318
CCND1	1.31106	5.85878e-05	0.00586318
CHST3	1.31087	4.69538e-05	0.00495677
NOS3	1.31011	0.000152365	0.0113702
USHBP1	1.30825	0.000247544	0.0162338
FZD4	1.30646	0.000185442	0.013161
MYO6	1.30592	0.000221678	0.0148757
RHOJ	1.30561	0.00166752	0.0584409
PLA2G16	1.304	0.0030419	0.086477
RFTN2	1.30184	0.00217503	0.0697338
KANK3	1.30069	0.000156682	0.0114942
SERPING1	1.30045	0.000247108	0.0162338
SCARF2	1.29697	0.00370759	0.0979993
EPHA2	1.29684	0.00107794	0.0448616
C1QTNF1	1.29654	0.00380727	0.0986134
GLI3	1.29404	0.00103445	0.0438048
CDC42EP1	1.2938	0.000321555	0.0195336
LHFP	1.29184	0.000405251	0.0231877
HSD3B7	1.2918	9.85014e-05	0.00827842
ROBO4	1.29144	0.000241744	0.0160543
MDFI	1.2876	0.00077476	0.0364495
GGT5	1.28751	1.53483e-05	0.00233092
TEAD2	1.28638	0.000112161	0.00912693
ARHGAP29	1.2862	0.000482338	0.0265102
RETSAT	1.28584	0.000342975	0.0205465
MAP3K6	1.2857	7.72885e-07	0.000334524
RBPMS	1.28524	0.000537803	0.0284882
ALS2CL	1.28489	0.000115676	0.00927177
HIC1	1.28124	0.00291654	0.0842973
PTPN21	1.28035	0.0024879	0.0746498
WASF3	1.27645	0.000317442	0.0193517
TIE1	1.27615	0.00039577	0.0228399
LAMB2	1.27568	0.00230458	0.0718903
CASKIN2	1.2734	6.01209e-05	0.00597612
EGFL7	1.27275	1.70777e-06	0.000568588
EVC	1.27232	0.00140135	0.0522158
APBB2	1.27127	0.000146878	0.0110561
MID2	1.27109	0.00048972	0.0265613
SYDE1	1.26968	0.000112099	0.00912693
A2M	1.267	0.00359384	0.0964037
OLFML2A	1.26514	0.000544269	0.0286265
2014-09-10	1.26469	0.00236227	0.0731628
TMEM150C	1.26333	0.00331547	0.0923657
EPB41L1	1.26178	0.000843521	0.0385889
SEMA6B	1.25981	5.8011e-05	0.00583921
PTGFRN	1.25954	0.000262586	0.0169633
NOTCH4	1.2595	0.00123663	0.0493689
NRP1	1.25909	0.00187744	0.0630894
MRAS	1.25705	0.00152692	0.055356
RBMS3	1.25678	0.000463011	0.0256106
ZCCHC24	1.2549	8.27711e-05	0.00731131
SLC1A3	1.2538	0.00234952	0.0728982
SNX33	1.253	0.000288249	0.0182667
PIK3R3	1.25158	0.00157494	0.0562205
ST5	1.25132	0.000708947	0.0344775
FRMD6	1.25062	0.00123235	0.0493689
BHMT2	1.25057	0.00128473	0.0501533
MMP19	1.24958	0.00152834	0.055356
MXRA8	1.24755	0.00301833	0.0863624
LIMA1	1.24534	6.4153e-05	0.00620492
ZNF532	1.24474	0.00274548	0.0802914
CXorf36	1.24206	0.00264098	0.0780261
ISLR	1.24139	0.00130888	0.0503568
ZNF436	1.24114	5.76209e-05	0.00583652
LOC283335	1.23856	0.00174026	0.0602583
TNS3	1.23702	4.45952e-05	0.00482548
TMC7	1.2363	0.00302431	0.0863624
TFPI	1.23498	0.000380513	0.0221812
TM4SF18	1.23347	0.00372909	0.0980719
RBMS2	1.23304	3.22328e-06	0.000900074
PDZD4	1.23019	0.00193796	0.0643991
MIR22HG	1.22909	4.56562e-05	0.00487929
LAMC1	1.22881	0.00221333	0.0702304
RGAG4	1.22684	0.00154566	0.0557501
PLIN2	1.22667	0.000181267	0.0129681
RASGRF2	1.2258	0.000862029	0.0388667
CP	1.22351	0.000595184	0.0306679
AMOTL1	1.22004	0.00130401	0.0503247
IQSEC3	1.21973	0.00200853	0.0660297
DZIP1	1.21924	0.00307544	0.0871441
CRISPLD1	1.21899	0.0014236	0.0527767
2014-09-04	1.21858	0.000986156	0.0428978
DOCK1	1.21776	0.00214765	0.0691121
TLCD2	1.21662	0.000310134	0.0190615
PLEKHA7	1.21423	0.0014699	0.0538551
POU6F1	1.21366	0.00170683	0.0595774
ASPH	1.21294	0.00371633	0.0980719
SHE	1.21045	0.000743236	0.0354481
EMP2	1.20956	0.00204141	0.0668107
TMEM204	1.20833	0.00357583	0.0961309
CPM	1.20579	0.00156038	0.05587
LRRC32	1.20479	0.000308553	0.0190615
NRBP2	1.20326	0.00325196	0.0912499
PTPRF	1.20219	0.00389251	0.0999271
SEMA4C	1.2018	3.78089e-05	0.00431741
GATA2	1.20102	0.0024467	0.074017
TNKS1BP1	1.19808	0.000390915	0.0227111
SPRED1	1.19797	0.00293242	0.0846151
SNCA	1.19697	0.00191167	0.0637702
MALL	1.19238	0.0025953	0.0771607
AQP1	1.18832	0.000643772	0.032468
PEAR1	1.18715	0.00208345	0.0678022
LTBP3	1.18601	0.000737393	0.0352665
TSC22D1	1.17843	0.000836879	0.0384321
CD36	1.17806	0.000538073	0.0284882
KLF11	1.17343	0.00388491	0.0999271
HYAL2	1.17212	0.00299251	0.0857772
DCHS1	1.17197	0.00155174	0.0558528
PARP3	1.17038	0.00174381	0.0602605
PEA15	1.16919	0.00225584	0.070721
LPCAT3	1.15999	0.00178779	0.0610494
GPR56	1.15878	0.00123757	0.0493689
RHOC	1.15629	0.00340936	0.0928236
ATN1	1.15533	0.00353676	0.0952285
EPHX1	1.15213	0.00137095	0.0514865
SLC29A1	1.1457	0.00103484	0.0438048
DRAM2	1.13852	0.00377151	0.0985737
RBM3	1.13838	0.00365746	0.0974178
EID1	1.13502	0.000290749	0.0183045
DDHD2	1.13059	0.00171211	0.0596414
CDC42BPB	1.12602	0.000568626	0.0295634
RPS27L	1.12539	0.00121036	0.0489357
HIGD1A	1.12242	0.000952615	0.041648
SNHG1	1.12149	0.000128565	0.00998139
ADH5	1.11385	0.000868793	0.0388667
IFT52	1.11232	0.00221289	0.0702304
CIRH1A	1.11051	0.00295798	0.0852105
SUMO3	1.10927	0.000446176	0.0248632
BCL2L2	1.10414	0.00364066	0.0972106
SRI	1.10099	0.00342302	0.0928236
DDX24	1.09212	0.00303288	0.0863624
PLIN3	0.916278	0.00331764	0.0923657
NCOA7	0.907653	0.00287141	0.0831315
STK40	0.903372	0.00203401	0.0666948
DNAJC4	0.893963	0.00102095	0.0435362
CBX4	0.89376	0.00217947	0.0697469
NADSYN1	0.892444	0.00146014	0.0538551
FAM53B	0.891925	0.00334541	0.0924678
MAP3K2	0.891588	0.00121063	0.0489357
FAM78A	0.890115	0.000526056	0.0282845
BRI3	0.888295	0.00243064	0.074017
ZADH2	0.888284	0.00192316	0.06403
NIN	0.887541	0.00209874	0.0681716
ORAI1	0.885243	0.00241828	0.073971
XYLT1	0.884322	0.00237641	0.0734691
ZNF616	0.883549	0.00379788	0.0986134
STX10	0.883081	0.00127376	0.0501533
ZBTB41	0.881044	0.0029769	0.0856131
MAP3K1	0.879881	0.00336051	0.0924678
CKAP4	0.874819	0.00341637	0.0928236
CDK2AP2	0.873605	0.00035605	0.0210715
KIAA1109	0.873223	0.00233148	0.0725829
CYFIP2	0.872653	0.00187958	0.0630894
SLC38A1	0.869588	0.00333768	0.0924678
TSTD1	0.869192	0.00373588	0.0980719
ZNF788	0.867565	0.00244239	0.074017
ZNF594	0.865992	0.00090552	0.0401981
HIVEP1	0.864977	0.000258197	0.0168148
LIG4	0.864361	0.00320354	0.0901837
C19orf77	0.864176	0.00127767	0.0501533
FAM65B	0.863709	0.00252104	0.0755134
DOCK10	0.862752	0.00259832	0.0771607
SLC45A4	0.861841	0.00348077	0.0940134
ICAM3	0.861295	0.000659131	0.0326044
NME6	0.858279	0.000206441	0.0142395
ATP8A1	0.857176	0.000490938	0.0265613
IPMK	0.857101	0.00212027	0.0686799
ANKRD33B	0.856543	0.00309634	0.087593
KCNK6	0.8565	0.000787811	0.0368632
QPCT	0.854986	0.00310449	0.0876803
SORL1	0.854077	0.00367542	0.0975715
B4GALT1	0.85339	5.32187e-07	0.000279205
CMTM7	0.852287	0.000267916	0.0172432
ETHE1	0.851816	0.000616927	0.0314143
BASP1	0.851105	0.000112815	0.00912693
PADI4	0.85051	0.00279384	0.0811574
PGLYRP1	0.849993	0.00372677	0.0980719
SLC25A24	0.84986	0.0012808	0.0501533
CAPG	0.849528	0.00368013	0.0975715
ARID3A	0.848857	0.00276027	0.0805876
RNF122	0.848416	0.00177617	0.0609719
B4GALT6	0.845461	0.000831923	0.0383061
TET2	0.845232	0.00122527	0.0492184
ADA	0.84081	0.0010684	0.0445715
ZC3H12C	0.840589	0.0004117	0.0233697
SLAIN1	0.840411	0.00233516	0.0725829
RRN3P3	0.838494	0.00179667	0.0611284
HEXIM2	0.838025	0.000631864	0.0320805
PHLPP1	0.837881	7.36912e-05	0.0068963
GAL3ST4	0.837755	0.00337014	0.0924678
PDE4D	0.83715	0.000361976	0.0212437
SOX4	0.836665	0.00200992	0.0660297
ABTB2	0.83327	0.00161407	0.0573809
GNG7	0.828723	0.00130513	0.0503247
LRRC25	0.828317	0.000753494	0.0357404
ZNF518B	0.828027	1.87103e-05	0.00259145
MGAM	0.825662	0.00302826	0.0863624
LOC100505678	0.821379	0.00133814	0.0509069
PLEKHA8P1	0.818365	0.00334955	0.0924678
LTK	0.816047	0.003426	0.0928236
PIK3CG	0.815337	0.00110724	0.045751
NKG7	0.815196	0.000446628	0.0248632
CMTM2	0.814488	0.00373866	0.0980719
PROCA1	0.81366	0.00134339	0.0509069
FLJ39653	0.812991	0.00359711	0.0964037
KIAA1804	0.812269	0.0016262	0.0575378
SPATA24	0.812248	0.00218443	0.0697768
CD300LB	0.808423	0.000358004	0.0210821
RAB39B	0.807477	0.000716975	0.0347703
HIST1H2AC	0.804143	0.00177263	0.0609719
PLD4	0.803555	0.000926507	0.0407122
HLA-C	0.803407	0.0024497	0.074017
PARD6A	0.802153	0.00182245	0.0617456
NETO2	0.801559	0.00340318	0.0928236
PAWR	0.798925	0.00222124	0.0702304
ZDHHC23	0.798616	0.00162846	0.0575378
NTNG2	0.797893	8.62388e-05	0.00754067
SIRPB2	0.797839	0.00188033	0.0630894
RPL13P5	0.79604	0.00225892	0.070721
TNFRSF10C	0.795068	0.000139631	0.0107442
CST7	0.794612	0.00014457	0.0109778
GPC2	0.794055	0.00248095	0.0746498
MMP25	0.791562	0.000175213	0.0126394
SEMA3A	0.782582	0.000217338	0.0146544
FAM64A	0.780805	0.00147446	0.0538551
SYNE1	0.779227	0.00319347	0.0900465
CA5BP1	0.778817	0.000174097	0.0126114
TET1	0.778038	0.00102074	0.0435362
IFITM2	0.770132	0.00273336	0.0800722
SCN8A	0.768817	0.000811889	0.0375694
PTX4	0.765765	0.00364407	0.0972106
C7orf13	0.763617	0.00386261	0.0996624
BRI3BP	0.762912	0.00151664	0.055163
LEF1	0.759774	0.00014083	0.0107884
CCNJL	0.759163	0.00271184	0.079847
CUX2	0.756634	0.0017765	0.0609719
LOC728431	0.754838	0.000528976	0.0283318
RDM1	0.754102	0.00156189	0.05587
KIAA1244	0.75396	0.00374944	0.0982059
GNN	0.753855	0.00253639	0.0758419
C16orf74	0.750295	8.9525e-05	0.007673
HIST1H2BD	0.74761	0.000242025	0.0160543
SLC9A7	0.744883	0.00101733	0.0435362
TMIGD2	0.74465	8.22613e-05	0.00730354
CD8A	0.743875	0.00124912	0.0497151
DNAH10	0.738291	0.000845541	0.0385889
KHDC1	0.734452	0.00129423	0.0503247
CCBE1	0.732957	2.07886e-06	0.000666506
KCNA3	0.730925	0.00333129	0.0924678
KIAA1257	0.727381	0.0034552	0.0934686
RBM11	0.725437	0.00257297	0.0766711
SULT1B1	0.724757	0.00146604	0.0538551
PROC	0.715959	0.00136862	0.0514865
ALOX15B	0.712132	0.00158862	0.0565921
GUCY2D	0.711763	0.00323706	0.0909792
ZNF257	0.709742	0.000545644	0.0286265
C12orf71	0.708797	0.00205682	0.0671883
LOC285540	0.70871	4.83651e-06	0.00119621
HSF5	0.707374	0.000679148	0.0333091
CMTM1	0.705359	3.36386e-05	0.00396181
ZDHHC19	0.705088	0.00119917	0.0487353
CD8B	0.699217	0.000404243	0.0231877
HS3ST3B1	0.698875	0.000787096	0.0368632
C1orf187	0.698521	0.00362935	0.0971174
CRISP2	0.695654	0.00111138	0.0458125
FAM157A	0.692942	0.00244545	0.074017
ACCN2	0.691747	0.000392425	0.0227226
CABP7	0.690514	0.00122521	0.0492184
LIPN	0.689599	0.00381224	0.0986134
FLJ27352	0.687637	0.000993739	0.0431193
SCG5	0.684763	0.00163585	0.0576812
HSD17B7P2	0.684665	0.000262387	0.0169633
DNAH11	0.681416	0.00102443	0.0435772
LOC100507433	0.676021	1.04313e-05	0.00189004
TTC24	0.674787	0.000279268	0.0178412
JAKMIP2	0.674612	3.91932e-05	0.00443498
USP43	0.673831	5.56531e-06	0.00126779
SLITRK4	0.67033	4.63999e-06	0.00117966
NLRP7	0.669639	0.000653796	0.0326044
LPAR4	0.669013	0.0021399	0.0689909
HIST2H2BF	0.66878	2.06875e-05	0.00271336
PLA2G2D	0.664525	0.000530209	0.0283318
NEFH	0.660888	5.71028e-06	0.00128392
NXNL2	0.660854	0.000108449	0.00894081
KRT23	0.658851	0.00219238	0.0699019
FAM19A5	0.658812	0.00341525	0.0928236
TGM3	0.657861	6.77509e-05	0.0064805
GOLGA8E	0.657318	0.00127506	0.0501533
SLC22A14	0.656525	0.00247958	0.0746498
FAM90A1	0.656099	0.00277277	0.0808165
TDRD9	0.652251	7.51556e-05	0.00695813
RFPL3-AS1	0.649238	0.00147102	0.0538551
SDK2	0.647094	1.42025e-06	0.000491775
CAMK4	0.645709	0.000142487	0.0108673
LOC641518	0.645064	0.0026566	0.0783539
MIR628	0.643878	0.000214113	0.0145942
GRAMD2	0.641294	0.00299188	0.0857772
MLNR	0.63956	0.000728242	0.035069
GUCY1A2	0.638544	0.00138762	0.0518874
TG	0.63665	0.000543566	0.0286265
MEGF11	0.636318	0.00339014	0.0928236
ANGPTL6	0.635394	0.000866863	0.0388667
ALMS1P	0.633966	0.00195279	0.0645204
TMEM132D	0.630999	0.00381626	0.0986134
NECAB2	0.625117	0.000729698	0.035069
SHISA7	0.62295	0.000222951	0.0149033
LGALS4	0.608488	0.00263898	0.0780261
TNFRSF13B	0.603472	1.31744e-05	0.0022069
TXNDC2	0.60077	0.00154053	0.055681
SCG3	0.598727	0.000648873	0.032468
RTDR1	0.598154	0.000894524	0.0399147
HIST1H3D	0.596095	1.18246e-05	0.00204719
INHBB	0.594412	5.73836e-07	0.000283852
NR2E1	0.593972	0.00121258	0.0489357
LRRN3	0.593403	0.000504538	0.0272121
CPAMD8	0.5926	7.79866e-11	2.2503e-07
C9orf116	0.592003	0.00222297	0.0702304
KIAA0319	0.590866	2.19583e-05	0.00281604
ARMC3	0.586266	0.000672855	0.0330941
SERPINI2	0.584873	0.000196551	0.0137213
OCM	0.584032	0.00174016	0.0602583
ZNF890P	0.581218	0.00104568	0.0440485
IL17B	0.580645	0.000302888	0.018863
NOG	0.580006	1.49956e-05	0.00231802
DIO2	0.579378	0.00241525	0.073971
LOC283194	0.573256	7.1295e-06	0.00150528
OR6K3	0.570645	0.00182223	0.0617456
PTPRN	0.566082	0.000355711	0.0210715
FAM134B	0.562885	8.26999e-10	1.33356e-06
KCNS1	0.557849	0.00015307	0.0113738
PCLO	0.555899	0.000603502	0.0308213
RASGRF1	0.551925	0.000217173	0.0146544
CADM3	0.537411	0.000911131	0.0402408
SYNDIG1	0.527882	0.000427987	0.024136
KLRC3	0.526672	0.000434598	0.0244292
ANKRD30B	0.524753	0.00150046	0.0546892
HIST1H4D	0.520471	9.91257e-06	0.0018257
FNDC1	0.514262	3.78869e-08	2.98153e-05
SLC27A6	0.514191	0.000536348	0.0284882
CNGA4	0.512022	0.0037881	0.0986134
LOC93432	0.506607	0.000483999	0.0265173
MYADML	0.505193	0.00033395	0.0200752
TPRG1	0.504385	1.00135e-09	1.33356e-06
HIST2H3D	0.501221	0.00165766	0.0582132
C2orf82	0.494397	0.00336722	0.0924678
FGFBP2	0.493025	0.00380721	0.0986134
C9orf71	0.481507	9.31846e-08	6.20502e-05
CARD17	0.481176	0.00140977	0.0523763
CA6	0.473122	0.000203337	0.0141381
MOV10L1	0.464915	1.33844e-05	0.0022069
MAG	0.443799	0.00106241	0.0444289
OR7E14P	0.427662	0.000765694	0.0361211
NXPH2	0.427155	0.0012862	0.0501533
SFRP5	0.421248	1.08292e-08	1.04159e-05
PXDNL	0.421202	0.000246797	0.0162338
PTPRQ	0.420967	5.18744e-06	0.00124191
ASPG	0.404342	1.18037e-05	0.00204719
CRH	0.395773	0.000120401	0.00956191
LOC100507140	0.371052	7.17858e-05	0.00675449
NRXN1	0.327457	1.56346e-11	5.41363e-08
LRRC10B	0.291345	6.32044e-13	3.64752e-09
OTOGL	0.283028	2.8893e-09	3.57304e-06
COL2A1	0.109403	9.7783e-08	6.27006e-05
