# Supplementary material for: Effects of Age and Estrogen on Skeletal Gene Expression in Humans as Assessed by RNA Sequencing
Source: PLoS One. 2015 Sep 24;10(9):e0138347. doi: 10.1371/journal.pone.0138347 (PMC4581624; doi:10.1371/journal.pone.0138347)
Supplement: S2 Table — Complete gene list of the genes altered based on RNAseq analysis (median count ≥ 10, p < 0.05, false discovery rate [q] < 0.10) in bone samples of old women treated with STE therapy relative to old non-treated women. (XLSX) [file pone.0138347.s005.xlsx]

## Sheet: Supplementary Table 2
Supplementary Table 2. Complete gene list of the genes altered based on RNAseq analysis (median count ≥ 10, false discovery rate [q] < 0.10) in bone samples of old women treated with estrogen therapy relative to old non-treated women.
Gene Symbol	Fold Change	p-value	q-value
LGR5	3.85496	6.62012e-05	0.0674201
PPARGC1A	3.6581	2.43698e-05	0.0304802
CALML6	3.36502	2.02447e-05	0.0292081
KLHL33	3.03549	2.49027e-05	0.0304802
LRP1B	2.79929	1.20803e-05	0.0190133
LRRC10B	2.79891	1.10898e-09	3.83995e-06
TPRG1	2.4099	2.29091e-15	1.98312e-11
GREB1L	2.25024	2.64081e-05	0.0304802
FAM134B	2.2404	5.20625e-18	9.01358e-14
FNDC1	2.23766	2.11102e-11	1.21827e-07
INHBB	1.94535	1.17942e-10	5.10482e-07
GUCY1A2	1.73243	7.04036e-05	0.0677165
TNFRSF13B	1.67476	6.94858e-06	0.0133667
SLITRK4	1.52361	1.07014e-06	0.00264676
FKBP1A-SDCBP2	1.47882	0.000111576	0.094025
TF	1.43727	9.89508e-07	0.00264676
KIAA0564	1.29935	2.31302e-06	0.00500566
B4GALT1	1.13661	4.14343e-05	0.0448345
PLEKHG2	0.835885	7.93534e-06	0.0137384
C19orf80	0.505103	0.000114049	0.094025
RPPH1	0.405909	9.2119e-05	0.0839398
