# Supplementary material for: Effects of Age and Estrogen on Skeletal Gene Expression in Humans as Assessed by RNA Sequencing
Source: PLoS One. 2015 Sep 24;10(9):e0138347. doi: 10.1371/journal.pone.0138347 (PMC4581624; doi:10.1371/journal.pone.0138347)
Supplement: S3 Table — Complete list of 73 significant (p < 0.05) pathways altered in human bone samples with aging by Ingenuity Pathway Analysis. Ratio refers to the ratio of genes altered in bone with aging divided by the total number of genes in that pathway. (XLSX) [file pone.0138347.s006.xlsx]

## Sheet: Supplementary Table 3
Supplementary Table 3. Complete list of 73 significant (p < 0.05) pathways altered in human bone samples with aging by Ingenuity Pathway Analysis. Ratio refers to the ratio of genes altered in bone with aging divided by the total number of genes in that pathway.
Pathway	p-value	q-value	Ratio	Molecules
Hepatic Fibrosis / Hepatic Stellate Cell Activation	6.76083e-07	0.000269153	0.106	COL4A1,LEP,COL6A2,FGF2,COL2A1,FGFR2,COL4A2,COL15A1,COL28A1,PGF,FGF1,MET,COL5A3,COL6A1,CCL2,PDGFRA,CCL21,A2M,AGTR1,COL7A1,PDGFRB
Notch Signaling	0.000125893	0.020893	0.184	NOTCH4,NOTCH3,JAG2,MAG,HES1,DLL4,HEY1
Regulation of the Epithelial-Mesenchymal Transition Pathway	0.000158489	0.020893	0.087	NOTCH3,JAG2,SNAI2,FGF2,FGFR2,PARD6A,FGF1,MET,PIK3R3,NOTCH4,FZD4,PIK3CG,MRAS,LEF1,FGF7,PDGFRB
Coagulation System	0.00057544	0.057544	0.171	F8,PROC,VWF,TFPI,A2M,PLAT
Inhibition of Matrix Metalloproteases	0.00104713	0.0616595	0.154	HSPG2,TIMP3,TIMP4,MMP25,A2M,MMP19
Bladder Cancer Signaling	0.00125893	0.0616595	0.103	FGF2,CDKN1A,MRAS,MMP25,CCND1,FGF7,PGF,FGF1,MMP19
eNOS Signaling	0.00128825	0.0616595	0.0845	PIK3R3,AQP7,LPAR4,CAMK4,CNGA4,ADCY5,PIK3CG,GUCY1A2,CAV1,AQP1,NOS3,PGF
HGF Signaling	0.00131826	0.0616595	0.0952	MET,PIK3R3,DOCK1,MAP3K6,PIK3CG,CDKN1A,MAP3K1,MRAS,CCND1,MAP3K2
Atherosclerosis Signaling	0.00138038	0.0616595	0.0887	IL33,PLA2G16,COL5A3,ALOX15B,PLA2G2D,CCL2,CMA1,CD36,PLA2R1,COL2A1,TPSAB1/TPSB2
Glioma Invasiveness Signaling	0.00158489	0.0645654	0.123	PIK3R3,TIMP3,TIMP4,RHOC,PIK3CG,MRAS,RHOJ
Acute Phase Response Signaling	0.00194984	0.0707946	0.0769	C1R,PIK3R3,IL33,SERPING1,F8,PIK3CG,C1S,MAP3K1,MRAS,VWF,OSMR,CP,A2M
Antiproliferative Role of Somatostatin Receptor 2	0.00288403	0.0954993	0.111	PIK3R3,GUCY2D,PIK3CG,CDKN1A,MRAS,GUCY1A2,GNG7
Nitric Oxide Signaling in the Cardiovascular System	0.00331131	0.102329	0.09	PIK3R3,CAMK4,GUCY2D,PIK3CG,GUCY1A2,CAV1,NOS3,PGF,PDE1C
Sperm Motility	0.00371535	0.103753	0.0826	PLA2G16,CAMK4,CNGA4,PLA2G2D,PLA2R1,CACNA1H,MRAS,GUCY1A2,PDE4D,PDE1C
FGF Signaling	0.00416869	0.103753	0.0941	MET,PIK3R3,FGF2,PIK3CG,MAP3K1,FGFR2,FGF7,FGF1
ILK Signaling	0.00446684	0.103753	0.0699	PIK3R3,DOCK1,PARVA,SNAI2,LIMS2,RHOC,PIK3CG,FERMT2,LEF1,RHOJ,ITGB4,CCND1,PGF
Complement System	0.00489779	0.103753	0.135	C1R,SERPING1,C1S,CFI,CFH
Glioblastoma Multiforme Signaling	0.00489779	0.103753	0.0753	PIK3R3,FZD4,RHOC,PIK3CG,CDKN1A,MRAS,PDGFRA,RHOJ,LEF1,CCND1,PDGFRB
Epithelial Adherens Junction Signaling	0.00489779	0.103753	0.0753	MET,NOTCH4,NOTCH3,SNAI2,SORBS1,MRAS,MLLT4,LEF1,MAGI2,PTPRM,FGF1
Leukocyte Extravasation Signaling	0.0074131	0.124451	0.0657	PIK3R3,TIMP3,TIMP4,CLDN11,CDH5,ICAM3,PIK3CG,JAM2,MLLT4,RAPGEF3,RAPGEF4,MMP25,MMP19
Human Embryonic Stem Cell Pluripotency	0.00758578	0.124451	0.0746	PIK3R3,FZD4,FGF2,PIK3CG,MRAS,PDGFRA,FGFR2,LEF1,NOG,PDGFRB
Relaxin Signaling	0.00812831	0.124451	0.0741	PIK3R3,ADCY5,GUCY2D,PIK3CG,MRAS,GUCY1A2,PDE4D,NOS3,GNG7,PDE1C
HER-2 Signaling in Breast Cancer	0.00812831	0.124451	0.0921	PIK3R3,PIK3CG,CDKN1A,MRAS,ITGB4,CCND1,PARD6A
VEGF Family Ligand-Receptor Interactions	0.00812831	0.124451	0.0921	PIK3R3,PLA2G2D,PIK3CG,MRAS,NOS3,PGF,NRP1
Sertoli Cell-Sertoli Cell Junction Signaling	0.00812831	0.124451	0.0674	CLDN11,MAP3K6,SORBS1,MAP3K1,MRAS,GUCY1A2,JAM2,MLLT4,NOS3,MAGI2,A2M,MAP3K2
Glioma Signaling	0.00812831	0.124451	0.0842	PIK3R3,CAMK4,PIK3CG,CDKN1A,MRAS,PDGFRA,CCND1,PDGFRB
Melanoma Signaling	0.00851138	0.124451	0.119	PIK3R3,PIK3CG,CDKN1A,MRAS,CCND1
PDGF Signaling	0.00870964	0.124451	0.0909	PIK3R3,PIK3CG,MAP3K1,MRAS,PDGFRA,CAV1,PDGFRB
Germ Cell-Sertoli Cell Junction Signaling	0.00954993	0.129718	0.0688	PIK3R3,MAP3K6,SORBS1,RHOC,PIK3CG,MAP3K1,MRAS,MLLT4,RHOJ,A2M,MAP3K2
PTEN Signaling	0.00977237	0.129718	0.0763	PIK3R3,PIK3CG,CDKN1A,MRAS,PDGFRA,FGFR2,MAGI2,CCND1,PDGFRB
HMGB1 Signaling	0.0107152	0.131522	0.075	PIK3R3,LIF,CCL2,RHOC,PIK3CG,MRAS,RHOJ,IL17B,PLAT
Gαi Signaling	0.0107152	0.131522	0.075	ADRA2B,GPR17,APLNR,NPY1R,ADCY5,MRAS,CAV1,GNG7,AGTR1
Intrinsic Prothrombin Activation Pathway	0.0107152	0.131522	0.138	COL5A3,F8,PROC,COL2A1
Signaling by Rho Family GTPases	0.0123027	0.14388	0.0598	RHOC,ARHGEF15,CDC42EP5,WASF3,RHOJ,KIAA1804,PARD6A,CDH11,GNG7,PIK3R3,CDH5,PIK3CG,MRAS,CDC42EP1
Agranulocyte Adhesion and Diapedesis	0.0125893	0.145546	0.0635	IL33,AOC3,CLDN11,CCL2,CDH5,CCL21,PODXL,MMP25,CD34,CX3CL1,CCL19,MMP19
Wnt/β-catenin Signaling	0.0141254	0.156315	0.0651	SOX17,SOX4,SOX7,FZD4,CDH5,SFRP5,LEF1,SFRP1,SOX18,SOX13,CCND1
Endothelin-1 Signaling	0.0158489	0.171396	0.064	PLD4,PIK3R3,PLA2G16,PLA2G2D,ADCY5,GUCY2D,PIK3CG,PLA2R1,MRAS,GUCY1A2,NOS3
Renin-Angiotensin Signaling	0.0177828	0.187068	0.0734	PIK3R3,CCL2,ADCY5,PIK3CG,MAP3K1,MRAS,AGTR1,ACE
Oncostatin M Signaling	0.0186209	0.188365	0.118	TIMP3,EPAS1,MRAS,OSMR
Inhibition of Angiogenesis by TSP1	0.0186209	0.188365	0.118	HSPG2,CD36,GUCY1A2,NOS3
Endometrial Cancer Signaling	0.0199526	0.194984	0.0962	PIK3R3,PIK3CG,MRAS,LEF1,CCND1
Caveolar-mediated Endocytosis Signaling	0.0204174	0.194984	0.0845	HLA-C,CAV1,ITGB4,PTRF,ITGA7,MAP3K2
Semaphorin Signaling in Neurons	0.0218776	0.202768	0.0943	MET,SEMA3A,RHOC,RHOJ,NRP1
STAT3 Pathway	0.0229087	0.210378	0.0822	CDKN1A,MRAS,PDGFRA,FGFR2,KIAA1804,PDGFRB
G-Protein Coupled Receptor Signaling	0.0245471	0.218273	0.0547	ADRA2B,GPR17,APLNR,CAMK4,NPY1R,RAPGEF3,RAPGEF4,PDE1C,PIK3R3,ADCY5,PIK3CG,MRAS,PDE4D,AGTR1
Mouse Embryonic Stem Cell Pluripotency	0.0251189	0.219786	0.0737	PIK3R3,ID1,LIF,FZD4,PIK3CG,MRAS,LEF1
T Cell Receptor Signaling	0.0275423	0.224388	0.0722	PIK3R3,CAMK4,PIK3CG,MAP3K1,MRAS,CD8A,CD8B
Colorectal Cancer Metastasis Signaling	0.0281838	0.224388	0.0551	RHOC,RHOJ,MMP25,CCND1,GNG7,PGF,PIK3R3,FZD4,ADCY5,PIK3CG,MRAS,LEF1,MMP19
ErbB2-ErbB3 Signaling	0.0288403	0.224388	0.0877	PIK3R3,NRG2,PIK3CG,MRAS,CCND1
Heparan Sulfate Biosynthesis	0.0288403	0.224388	0.0877	HS3ST3B1,XYLT1,CHST3,LIPE,SULT1B1
Glutamate Receptor Signaling	0.0288403	0.224388	0.0877	CAMK4,SLC1A3,SLC38A1,GNG7,GRIK1
Acute Myeloid Leukemia Signaling	0.0288403	0.224388	0.0779	PIK3R3,PIK3CG,MRAS,KIT,LEF1,CCND1
Histamine Biosynthesis	0.0301995	0.229087	1	HDC
Superpathway of Inositol Phosphate Compounds	0.0331131	0.235505	0.057	PLD4,PIK3R3,TNS3,IPMK,PIK3CG,PAWR,EYA4,PPFIA2,PTPRM,PTPRN,PTPRF
Paxillin Signaling	0.0338844	0.235505	0.0693	PIK3R3,DOCK1,PARVA,PIK3CG,MRAS,ITGB4,ITGA7
ErbB4 Signaling	0.0346737	0.235505	0.0833	PIK3R3,NRG2,YAP1,PIK3CG,MRAS
Gαq Signaling	0.0346737	0.235505	0.0612	PLD4,PIK3R3,CAMK4,RHOC,PIK3CG,MRAS,RHOJ,GNG7,AGTR1
Glycine Betaine Degradation	0.0346737	0.235505	0.2	DMGDH,BHMT2
cAMP-mediated signaling	0.0354813	0.235505	0.0548	ADRA2B,GPR17,APLNR,CAMK4,CNGA4,NPY1R,ADCY5,PDE4D,RAPGEF3,RAPGEF4,AGTR1,PDE1C
HIF1α Signaling	0.0354813	0.235505	0.0686	PIK3R3,PIK3CG,MRAS,NOS3,MMP25,PGF,MMP19
Xenobiotic Metabolism Signaling	0.0371535	0.24322	0.0517	FMO3,CAMK4,FMO2,MAP3K6,MAP3K1,CYP1B1,PIK3R3,HS3ST3B1,MAOB,PIK3CG,CHST3,MRAS,SULT1B1,MAP3K2
Prostate Cancer Signaling	0.0380189	0.24322	0.0732	PIK3R3,PIK3CG,CDKN1A,MRAS,LEF1,CCND1
Rac Signaling	0.0389045	0.24322	0.0673	PIK3R3,MCF2L,CYFIP2,PIK3CG,MAP3K1,MRAS,PARD6A
Adipogenesis pathway	0.0389045	0.24322	0.063	LEP,PLIN1,FZD4,FGF2,NR2F2,FABP4,FGFR2,FGF1
Cardiac Hypertrophy Signaling	0.0398107	0.24322	0.0538	ADRA2B,PIK3R3,CAMK4,MAP3K6,ADCY5,RHOC,PIK3CG,MAP3K1,MRAS,RHOJ,GNG7,MAP3K2
D-myo-inositol (1,4,5,6)-Tetrakisphosphate Biosynthesis	0.040738	0.243781	0.0625	TNS3,IPMK,PAWR,EYA4,PPFIA2,PTPRM,PTPRN,PTPRF
D-myo-inositol (3,4,5,6)-tetrakisphosphate Biosynthesis	0.040738	0.243781	0.0625	TNS3,IPMK,PAWR,EYA4,PPFIA2,PTPRM,PTPRN,PTPRF
Axonal Guidance Signaling	0.0416869	0.243781	0.0462	SLIT3,SEMA3G,ARHGEF15,SEMA6B,SEMA4C,GNG7,PGF,PIK3R3,MET,DOCK1,SEMA3A,FZD4,GLI3,MAG,PIK3CG,MRAS,EPHA2,ADAMTS5,ACE,NRP1
Eicosanoid Signaling	0.0446684	0.25704	0.0781	PLA2G16,PTGFR,ALOX15B,PLA2G2D,PLA2R1
Sphingosine-1-phosphate Signaling	0.047863	0.271019	0.0642	PIK3R3,ADCY5,RHOC,PIK3CG,PDGFRA,RHOJ,PDGFRB
3-phosphoinositide Biosynthesis	0.047863	0.271019	0.0577	PIK3R3,TNS3,PIK3CG,PAWR,EYA4,PPFIA2,PTPRM,PTPRN,PTPRF
Angiopoietin Signaling	0.0489779	0.271019	0.0758	PIK3R3,PIK3CG,MRAS,NOS3,TIE1
Glycogen Degradation III	0.0489779	0.271019	0.167	PGM5,MGAM
