# Supplementary material for: Effects of Age and Estrogen on Skeletal Gene Expression in Humans as Assessed by RNA Sequencing
Source: PLoS One. 2015 Sep 24;10(9):e0138347. doi: 10.1371/journal.pone.0138347 (PMC4581624; doi:10.1371/journal.pone.0138347)
Supplement: S4 Table — Complete list of 25 networks altered in human bone samples with aging by Ingenuity Pathway Analysis, as well as corresponding diseases/functions, scores, and molecules. (XLSX) [file pone.0138347.s007.xlsx]

## Sheet: Supplementary Table 4
Supplementary Table 4. Highest scored networks amoung the young vs old dataset determined using Ingenuity Pathway Analysis (IPA)
ID	Network Associated Diseases and Functions	Score	Focus Molecules	Molecules in Network
1	Cell Morphology, Cellular Assembly and Organization, Cellular Development	44	29	AMOTL1,BCL2L2,CARD10,CDC42EP1,CIRH1A,CMA1,CPA3,CST7,EDA2R,ETS,Gap,GRASP,HIVEP1,LDB2,LMO3,MAGI2,MAP3K,MEOX1,MRAS,NCOA7,NFkB (complex),PDGF-CC,PKP1,PLAT,PLK2,RASGRF1,RASGRF2,RHOJ,SDK2,SLC27A6,TNFRSF10C,TNS2,TPSAB1/TPSB2,TPSG1,tryptase
2	Connective Tissue Disorders, Dermatological Diseases and Conditions, Organismal Injury and Abnormalities	41	28	Caspase 3/7,COL15A1,COL28A1,COL2A1,COL4A1,COL4A2,COL5A3,COL6A1,COL6A2,COL7A1,collagen,CYGB,ERRFI1,GGT5,GPAM,GRIK1,HPGD,ICAM3,KLF11,MAG,MAOB,mir-29,MTORC2,Pkc(s),PLIN2,PLIN3,PLS3,Rab5,Raf,SLC6A1,STC1,TET1,TET2,VLDL,VWF
3	Cellular Movement, Cellular Growth and Proliferation, Organismal Injury and Abnormalities	39	27	CACNA1H,CADM3,CCL19,CDH11,Collagen type IV,DCLK1,EFEMP1,EPB41L1,ERK,Integrin alpha V beta 3,ITGB4,LAMA3,LAMA4,LAMB1,LAMB2,LAMC1,Laminin1,LTBP3,MALAT1,MCAM,MIR124,MMP19,MMP25,Mt-mmp,NEFH,NES,RGS5,secreted MMP,SNAI2,SPRED1,TBX18,Timp,TIMP3,TIMP4,TREM2
4	Gastrointestinal Disease, Hepatic System Disease, Cellular Development	34	25	A2M,AMOTL2,ANGPTL6,CALB2,CCND1,CDK2AP2,Cg,CLDN11,CNN3,Collagen type I,CX3CL1,DCHS1,DDX24,estrogen receptor,FGF1,FGFBP2,FSH,Hdac,histone deacetylase,Histone h3,Histone h4,KCNT2,LEP,Mmp,MT1E,PCDH1,PCDH18,PCDHGC3,RBMS3,RDM1,RNA polymerase II,SCUBE1,TM4SF18,TMEM204,YAP1
5	Post-Translational Modification, Reproductive System Development and Function, Digestive System Development and Function	34	25	amylase,Ctbp,EMP1,EMP2,EYA2,EYA4,FST,GEM,HDC,HIC1,INHBB,IPMK,Lh,LTK,MAP3K6,MECOM,Mucin,NR2E1,PAWR,phosphatase,PMP22,PPAP2A,PPFIA2,PTPase,PTPN21,PTPRB,PTPRF,PTPRM,PTPRN,QPCT,Sod,TCF,TNS3,tyrosine kinase,Vegf
6	Cell Morphology, Hematological System Development and Function, Protein Synthesis	33	24	Ahr-aryl hydrocarbon-Arnt,ATN1,BCL6B,caspase,CD8A,CD8B,CDKN1A,COX4I2,CYP1B1,cytochrome C,cytochrome-c oxidase,DAAM2,EHD2,ETHE1,FAM90A1,HLA Class I,HLA-C,Hsp27,IFN Beta,LEF1,MDFI,MEGF11,MHC CLASS I (family),MID2,Mitochondrial complex 1,NUAK1,PARP,PARP3,PEA15,PP2A,RBPMS,SERPINI2,SPATA24,TINAGL1,TM4SF1
7	Cardiovascular System Development and Function, Cellular Development, Organismal Development	31	23	Akt,BASP1,Collagen type VI,DLL4,DOCK6,ECSCR,EGFL7,GUCY,GUCY1A2,GUCY2D,HEY1,HIF3A,INSRR,JAG2,LIMA1,LYVE1,N-Cadherin,Neuropilin,Notch,NOTCH3,NOTCH4,NR2F2,NRP1,Pde4,PDGF (family),PGF,PHLDB1,PLVAP,Secretase gamma,Sema3,SEMA3A,SEMA3G,sGC,SMOOTH MUSCLE ACTIN,TIE1
8	Embryonic Development, Organismal Development, Tissue Development	31	23	BMP,CAV2,Caveolin,Cbp/p300,CDC42BPB,CRIP2,CTHRC1,DZIP1,Frizzled,Gli,GLI3,Hedgehog,HOXD9,IL17B,Jnk,MALL,NIN,ORAI1,PMEPA1,POU6F1,PTRF,SFRP1,SFRP5,Smad2/3,Sox,SOX4,SOX7,SOX13,SOX17,SOX18,TEAD,TEAD2,trypsin,Wnt,WWTR1
9	Cardiovascular System Development and Function, Organ Morphology, Organismal Development	25	20	26s Proteasome,ADH5,ARHGAP29,ASIC1,CAV1,CD3,chemokine,EPAS1,Fc gamma receptor,GIPC2,HES1,HIST1H2AC,Hsp70,Hsp90,ITIH5,KCNA3,LSAMP,MHC Class I (complex),MTORC1,NADPH oxidase,Nos,NOS3,NRG2,NRN1,p70 S6k,PGLYRP1,Pld,PLD4,Rac,Ras homolog,SEMA4C,SLC7A2,SNCA,TGM3,Ubiquitin
10	Organismal Development, Carbohydrate Metabolism, Molecular Transport	23	19	ACAC,AOC3,AQP1,AQP7,AQUAPORIN,ARHGEF15,Atrial Natriuretic Peptide,cAMP-Gef,CAPG,CCL21,CD34,Cytokeratin,DOCK1,Eph Receptor,EPHA,EPHA2,Erm,GTPase,KRT23,LRP,MLLT4,PCLO,PI3K (complex),PI3K p85,PLEKHA7,PNAD,PODXL,PTGFRN,Rap,Rap1,RAPGEF3,RAPGEF4,RPS6KA,SHANK3,SYDE1
11	Cellular Assembly and Organization, Nucleic Acid Metabolism, Small Molecule Biochemistry	23	19	ADA,ADCY,ADCY5,ADRB,ASPH,Calmodulin,CAMK4,CaMKII,CKAP4,Creb,CRH,Fgfr,Glycogen synthase,HSD3B7,Hspg,HSPG2,ITPR,MAP2,MYO1B,PALM,Pde,PDE1C,PDE4D,Pka,PP1-C,PRKAC,Proinsulin,ROBO4,Ryr,SCG5,SLC29A1,SLIT3,SRI,TSH,VWA1
12	Cell-To-Cell Signaling and Interaction, Cellular Assembly and Organization, Cellular Function and Maintenance	22	20	Actin,ALOX15B,Alpha Actinin,Alpha catenin,Ampa Receptor,Arp2/3,Cadherin,CDH5,Cofilin,CYFIP2,DIO2,F Actin,FAM107A,FAM65B,LDL-cholesterol,LIMS2,MCF2L,Mlc,MOV10L1,MYO6,Myosin,NLGN4X,NRXN1,P38 MAPK,PARVA,PDZD2,PLEKHG5,PP1 protein complex group,PTPRQ,RHOC,Rock,SNX33,SORBS1,Stat3-Stat3,WASF3
13	Dermatological Diseases and Conditions, Hereditary Disorder, Immunological Disease	22	20	ACE,B4GALT6,C1q,C1R,C1S,CCM2L,CDC42EP5,Collagen type II,Collagen type III,Complement component 1,EMCN,ERK1/2,ETV1,FERMT2,Fgf,FGF7,Fibrin,Fibrinogen,HEG1,HEXIM2,Integrinα,ITGA7,JAM2,Kallikrein,Laminin,NOG,Pdgf Ab,PDGF-AA,SERPING1,SMAD1/5,Smad1/5/8,SPRY1,SPRY4,STK40,TMEM176B
14	Immunological Disease, Cellular Function and Maintenance, Hypersensitivity Response	21	18	C/ebp,CD209,Collagen Alpha1,DAB2IP,EML1,F8,Fcer1,GATA2,Gi-coupled receptor,Gm-csf,HLA-DR,HYAL2,Ifn,Ifn gamma,Ikk (family),IL33,JAK,KCNIP2,KIT,LIF,LRRN3,Mapk,MMR,MS4A2,NETO2,OSMR,PLA2,PLA2G16,PLA2G2D,PLA2R1,RGS13,Rsk,STAT5a/b,Tenascin,Tlr
15	Connective Tissue Development and Function, Tissue Morphology, Lipid Metabolism	20	18	ACACB,AMPK,Angiotensin II receptor type 1,ANGPTL4,ARID3A,calpain,CCL2,Cdk,CPT1,creatine kinase,Cyclin A,Cyclin D,Cyclin E,E2f,EID1,FRMD6,HDL,HDL-cholesterol,HSD11B1,Ldh (complex),LGALS4,PHLPP1,PI3K (family),PIK3R3,PLIN1,PRKAA,PROC,Rb,RBM3,RNASE1,SAA,SLC1A3,SLC9A3R2,TFPI,UACA
16	Cancer, Gastrointestinal Disease, Organismal Injury and Abnormalities	20	17	B4GALT1,CBX4,CLIC6,Collagen(s),CP,FERMT1,FGFR2,Focal adhesion kinase,GJA5,growth factor receptor,HEPH,Iga,Integrin,JINK1/2,Mek,NFAT (complex),P110,p85 (pik3r),Pdgf (complex),PDGF BB,Pdgfr,PDGFRA,PDGFRB,PDK4,PLC gamma,Ras,RETSAT,SORL1,Sos,STAT,SYNE1,TG,Thioredoxin reductase,TNFRSF13B,TXNDC2
17	Cell-To-Cell Signaling and Interaction, Cell Signaling, Nucleic Acid Metabolism	19	20	Adaptor protein 2,ADCYAP1R1,ADRA2B,APLNR,Clathrin,FNDC1,FZD4,G protein,G protein alphai,G protein beta gamma,G-protein beta,G-protein gamma,GNG7,GNRH,Gpcr,GPR17,GPR34,GPR56,GPR88,GPR116,LPAR4,MAS1L,MLNR,NPY1R,PIK3CG,PTGFR,RAMP2,RAMP3,Rasgrf,Sfk,Shc,TACR1,Trk Receptor,tubulin (complex),voltage-gated calcium channel
18	Cell-To-Cell Signaling and Interaction, Cellular Function and Maintenance, Drug Metabolism	18	16	ALS2CL,C2CD3,CASKIN2,CPAMD8,CREB3,DMD,GLI1,GNB2L1,GSTP1,IFT20,IFT52,IFT57,IFT88,KIAA1109,MXRA8,OLFML2A,RAB5A,RHBDF1,SH3KBP1,SLC9A7,SLITRK4,SNAP25,SNX27,STX4,STX1A,STXBP6,TMEM100,TMEM150C,TRAF3,TWIST1,UBC,VWA5A,ZNF217,ZNF532,ZNF616
19	Carbohydrate Metabolism, Lipid Metabolism, Small Molecule Biochemistry	18	16	AMBP,APOE,BRI3,CETP,CSRNP1,CYP2C18,CYP4B1,EMR1,GCA,GPX3,GRB2,HCG4,HIST2H2BF,ISLR,LAP3,LRRC25,MAMDC2,MGST3,mir-628,miR-628-3p (miRNAs w/seed CUAGUAA),NKX2-3,PDIA2,PLTP,SCARF2,SEMA6B,SEPHS1,SHKBP1,SLCO2A1,SNX7,SNX8,Sprr1b,SRPX2,THSD4,TNKS1BP1,tretinoin
20	Cancer, Hereditary Disorder, Organismal Injury and Abnormalities	18	16	ATP8A1,C1GALT1C1,CUTC,DNAAF2,DNAJC1,DNAJC2,DNAJC8,DOCK9,EPHX1,GALNT5,HIST1H4D,HSPA12A,LPCAT1,LPCAT3,MGAM,NADSYN1,NLRP7,NUCKS1,PARD6A,PDRG1,PRICKLE1,RAB13,RAB39B,RAB3GAP1,SCN8A,SGCB,SGCE,SGSM3,SPTBN4,ST5,TCP10/TCP10L2,TDRD9,TMEM30A,UBC,WDR92
21	Cellular Development, Embryonic Development, Hematological System Development and Function	18	16	ABCA9,AR,C1QTNF1,CCDC121,CD34,CNGA4,CUX2,FAM110A,HOXA9,HSF5,IKZF1,INPP1,IRX6,KLC4,KRT79,LHFP,LIG4,LYN,MYO1B,NECAB2,NGFRAP1,NOC4L,PAX4,PAX6,RBM11,SATB1,SH2D1B,SH2D3C,SH2D4A,SHE,TCF20,TMEM252,TTC24,USHBP1,VSX2
22	Cellular Assembly and Organization, Connective Tissue Development and Function, Lipid Metabolism	18	18	14-3-3,20s proteasome,ADAMTS5,ADAMTS15,Alpha tubulin,Ap1,Calcineurin A,Calcineurin protein(s),CD36,COLEC12,CPLX1,DOCK10,Ecm,FABP4,FMO3,GPD1,Growth hormone,Gsk3,ID1,Insulin,LDL,LIPE,MAP2K1/2,MAP3K1,MAP3K2,N-cor,Nfat (family),Nr1h,PADI4,RPS27L,Rxr,SCARF2,Smad,SNCG,SPARCL1
23	Connective Tissue Disorders, Cell-To-Cell Signaling and Interaction, Cell Cycle	17	16	ABCA1,ABCA8,ABCA10,ADI1,AIF1L,butyric acid,CCL23,CDH11,CEACAM5,cholesterol sulfate,COL2A1,COL4A1,COL4A2,COL4A6,Collagen type III,COPS5,CTNNB1,E2F4,FAM53B,FIGN,GPR64,GPRC5A,HIST1H3D,HSPG2,ITGA11,KLRC3,Ltbp,MMP14,MMP15,NRBP2,SLCO2A1,TGFB1,THSD7A,Timp,TPSAB1/TPSB2
24	Nucleic Acid Metabolism, Small Molecule Biochemistry, Hereditary Disorder	17	16	AK1,APP,ARCN1,BHMT2,C1orf115,CD300LB,CMPK2,CMTM2,CYP26B1,DDHD2,DNAJC4,DNAJC8,ERVFRD-1,FAM134B,FAM64A,farnesyl pyrophosphate,HIST1H2BD,HSPB6,IPO4,MAPRE2,MTHFD1L,NME3,NME6,NOC2L,PDZD4,PHLDA3,RFC3,SAMHD1,SF3B6,SMAP1,SOX5,SPAG6,WWC3,ZDHHC23,ZW10
25	Cell Cycle, Reproductive System Development and Function, Auditory Disease	16	15	ARID2,CCNA1,CD99,CIZ1,CMTM7,CPSF3L,DIP2A,DPYSL4,FAM78A,FRMD6,LOXL4,NPDC1,PBLD,PCDHB7,PLAC8,PLSCR3,PROCA1,PXDNL,RANBP10,RHOBTB3,SLC45A4,SLC52A3,SMIM24,SMUG1,STAMBPL1,THSD7B,TMC7,TMEM132D,TRIP13,TSPYL2,UBC,USP37,ZNF257,ZNF594,ZNF518B
