# Supplementary material for: Effects of Age and Estrogen on Skeletal Gene Expression in Humans as Assessed by RNA Sequencing
Source: PLoS One. 2015 Sep 24;10(9):e0138347. doi: 10.1371/journal.pone.0138347 (PMC4581624; doi:10.1371/journal.pone.0138347)
Supplement: S5 Table — List of top 100 transcription factor binding sites of genes differentially expressed in the young versus. old dataset. (XLSX) [file pone.0138347.s008.xlsx]

## Sheet: Supplementary Table 5
Supplementary Table 5. List of top 100 transcription factor binding sites regulated by aging in human bone
#	Symbol	Transcription Factor Gene Name	DNA Motif	Ratio	p-value	q-value
1	MAZ	MYC-associated zinc finger protein	GGGAGGRR	0.0487	1.39e-30	8.57e-28
2	TCF3	transcription factor 3	CAGGTG	0.0462	1.01e-29	3.1e-27
3	Unknown		AACTTT	0.0518	5.52e-29	1.13e-26
4	JUN	jun proto-oncogene	TGANTCA	0.0632	5e-26	7.68e-24
5	LEF1	lymphoid enhancer-binding factor 1	CTTTGT	0.0469	1.99e-24	2.45e-22
6	FOXO4	forkhead box O4	TTGTTT	0.0445	1.35e-22	1.38e-20
7	REPIN1	replication initiator 1	CAGCTG	0.0505	3.87e-22	3.1e-20
8	NFATC1	nuclear factor of activated T-cells	TGGAAA	0.0457	4.04e-22	3.1e-20
9	MEIS1	Meis homeobox 1	TGACAGNY	0.0626	4.1e-19	2.8e-17
10	PAX4	paired box 4	GGGTGGRR	0.0478	7.12e-17	4.38e-15
11	LEF1	lymphoid enhancer-binding factor 1	CTTTGA	0.0487	1.07e-16	5.99e-15
12	ETS2	v-ets avian erythroblastosis virus E26 oncogene homolog 2	RYTTCCTG	0.0505	4.73e-16	2.42e-14
13	Unknown		WTTGKCTG	0.0696	5.33e-15	2.52e-13
14	TBP	TATA box binding protein	TATAAA	0.0446	1.49e-14	6.53e-13
15	FOXA1	forkhead box A1	TGTTTGY	0.0568	3.11e-14	1.27e-12
16	Unknown		TTANTCA	0.0503	4.18e-14	1.61e-12
17	TCF8	transcription factor 8	CAGGTA	0.0542	7.9e-14	2.86e-12
18	Unknown		CTTTAAR	0.0493	8.95e-14	3.06e-12
19	MYOD1	myogenic differentiation 1	GCANCTGNY	0.0497	2.18e-13	6.74e-12
20	Unknown		WTGAAAT	0.06	2.19e-13	6.74e-12
21	TEAD1	TEA domain family member 1 (SV40 transcriptional enhancer factor)	WGGAATGY	0.0763	2.49e-13	7.28e-12
22	MEF2A	myocyte enhancer factor 2A	YTATTTTNR	0.0555	5.56e-13	1.55e-11
23	JUN	jun proto-oncogene	NTGASTCAG	0.0873	1.68e-12	4.5e-11
24	NF1	neurofibromin 1	TGCCAAR	0.0525	5.8e-12	1.49e-10
25	Unknown		CTGCAGY	0.0508	7.9e-12	1.94e-10
26	VSX1	visual system homeobox 1	TAATTA	0.0493	1.12e-11	2.64e-10
27	SP1	Sp1 transcription factor	GGGCGGR	0.0298	2.26e-11	5.15e-10
28	JUN	jun proto-oncogene	TGAGTCAN	0.0805	1.88e-10	4.13e-09
29	CUX1	cut-like homeobox 1	NATYGATSSS	0.0847	2.03e-10	4.3e-09
30	LEF1	lymphoid enhancer-binding factor 1	SWWCAAAGGG	0.0798	2.16e-10	4.43e-09
31	GFI1	growth factor independent 1 transcription repressor	TGATTTRY	0.0746	2.98e-10	5.9e-09
32	Unknown		CANCCNNWGGGTGDGG	0.0781	3.27e-10	6.29e-09
33	PRRX2	paired related homeobox 2	WNNANYYAATTANCNN	0.0816	3.94e-10	7.25e-09
34	NFE2	nuclear factor, erythroid 2	TGCTGAGTCAY	0.0772	4.01e-10	7.25e-09
35	SOX9	SRY (sex determining region Y)-box 9	CATTGTYY	0.0669	4.33e-10	7.6e-09
36	PITX2	paired-like homeodomain 2	GGATTA	0.0528	4.56e-10	7.8e-09
37	FOXD1	forkhead box D1	CTWAWGTAAACANWGN	0.106	5.03e-10	8.36e-09
38	Unknown		YCATTAA	0.0538	5.74e-10	9.29e-09
39	PITX2	paired-like homeodomain 2	WNTAATCCCAR	0.0784	7.95e-10	1.25e-08
40	BACH2	BTB and CNC homology 1, basic leucine zipper transcription factor 2	SRTGAGTCANC	0.0738	2.28e-09	3.51e-08
41	Unknown		TGACATY	0.0479	2.6e-09	3.9e-08
42	SRY	sex determining region Y	NWWAACAAWANN	0.0745	4.9e-09	7.03e-08
43	CUX1	cut-like homeobox 1	NATCGATCGS	0.1077	4.91e-09	7.03e-08
44	Unknown		TTTGGGAGR	0.072	8.63e-09	1.21e-07
45	POU3F2	POU class 2 homeobox 2	NNCATNSRWAATNMRN	0.0759	9.2e-09	1.26e-07
46	Unknown		TGGNNNNNNKCCAR	0.0561	1.36e-08	1.82e-07
47	ATF3	activating transcription factor 3	TGAYRTCA	0.0499	1.97e-08	2.49e-07
48	GATA4	GATA binding protein 4	AGATADMAGGGA	0.0723	1.98e-08	2.49e-07
49	Unknown		RNGTGGGC	0.043	1.98e-08	2.49e-07
50	Unknown		AAAYRNCTG	0.0587	2.45e-08	3.02e-07
51	JUN	jun proto-oncogene	NNTGACTCANN	0.0695	3.62e-08	4.37e-07
52	NR3C1	nuclear receptor subfamily 3, group C, member 1 (glucocorticoid receptor)	N(7)GKACNNNNTGTTCTN(6)	0.0784	3.89e-08	4.6e-07
53	ATF1	activating transcription factor 1	CYYTGACGTCA	0.073	4.27e-08	4.95e-07
54	JUN	jun proto-oncogene	NNNTGAGTCAKCN	0.0674	5.75e-08	6.55e-07
55	MEF2A	myocyte enhancer factor 2A	CTAWWWATA	0.058	6.15e-08	6.88e-07
56	FOXF2	forkhead box F2	KATTGTTTRTTTW	0.0748	7.58e-08	8.32e-07
57	STAT5B	signal transducer and activator of transcription 5B	TTCYNRGAA	0.0595	8.34e-08	8.99e-07
58	ETS2	v-ets avian erythroblastosis virus E26 oncogene homolog 2	KRCAGGAARTRNKT	0.0655	8.98e-08	9.52e-07
59	ELF2	E74-like factor 2 (ets domain transcription factor)	YRNCAGGAAGYRNSTBDS	0.0685	1.05e-07	1.1e-06
60	NFE2	nuclear factor, erythroid 2	TGASTMAGC	0.0769	1.33e-07	1.36e-06
61	VSX1	visual system homeobox 1	NNNTAATTAGCNNN	0.0711	1.51e-07	1.52e-06
62	POU2F1	POU class 2 homeobox 1	MKVATTTGCATATT	0.0667	1.57e-07	1.54e-06
63	TFAP4	transcription factor AP-4 (activating enhancer binding protein 4)	CWCAGCTGGN	0.0708	1.6e-07	1.54e-06
64	Unknown		TNYTGGGAATACC	0.0708	1.6e-07	1.54e-06
65	Unknown		TAAYNRNNTCC	0.0814	1.73e-07	1.64e-06
66	FOXJ1	forkhead box J1	AWKTGTTTGTTTA	0.075	1.85e-07	1.72e-06
67	Unknown		AATWTTCAACAG	0.0696	2.04e-07	1.87e-06
68	GATA6	GATA binding protein 6	NNNGATWANN	0.0639	2.86e-07	2.57e-06
69	ZBTB18	zinc finger and BTB domain containing 18	NNAACATCTGGA	0.0725	2.89e-07	2.57e-06
70	FOXJ2	forkhead box J2	AYMATAATATTTKN	0.0675	3.05e-07	2.65e-06
71	PAX4	paired box 4	NAAWAATTANS	0.0675	3.05e-07	2.65e-06
72	SMAD3	SMAD family member 3	TGTCTGTCT	0.0669	3.42e-07	2.92e-06
73	NF1	neurofibromin 1	NTGGNNNNNNGCCAANN	0.063	3.52e-07	2.95e-06
74	Unknown		WGTTNNNNNAAA	0.0456	3.55e-07	2.95e-06
75	MEIS1	Meis homeobox 1	NNNTGACAGNNN	0.0667	3.62e-07	2.97e-06
76	JUN	jun proto-oncogene	RGTGACTMANN	0.0627	3.71e-07	3e-06
77	ESRRA	estrogen-related receptor alpha	TGACCTY	0.0353	4.14e-07	3.31e-06
78	AR	androgen receptor	GGTACANNRTGTTCT	0.0818	4.51e-07	3.55e-06
79	JUN	jun proto-oncogene	TGACTCANNSKN	0.0618	4.56e-07	3.55e-06
80	FOXF2	forkhead box F2	RTAAACA	0.0368	4.64e-07	3.57e-06
81	GATA1	GATA binding protein 1	NNCWGATARNNNN1	0.0653	4.77e-07	3.58e-06
82	FOXQ1	forkhead box Q1	NATTGTTTATWT	0.0653	4.77e-07	3.58e-06
83	ZNF384	zinc finger protein 384	SAAAAANNN	0.0648	5.31e-07	3.89e-06
84	TGIF1	TGFB-induced factor homeobox 1	AGCTGTCANNA	0.0648	5.31e-07	3.89e-06
85	NR3C1	nuclear receptor subfamily 3, group C, member 1 (glucocorticoid receptor)	NNTGTYCT	0.0605	6.15e-07	4.45e-06
86	IRF1	interferon regulatory factor 1	SAAAAGYGAAACC	0.0635	6.94e-07	4.96e-06
87	MTF1	metal-regulatory transcription factor 1	TBTGCACHCGGCCC	0.0632	7.31e-07	5.17e-06
88	Unknown		TTCCCGKAA	0.063	7.7e-07	5.38e-06
89	TBP	TATA box binding protein	STATAAAWRNNNNNN	0.0627	8.11e-07	5.61e-06
90	VDR	vitamin D (1,25- dihydroxyvitamin D3) receptor	GGGKNARNRRGGWSA	0.0664	8.83e-07	6.03e-06
91	Unknown		TGCTGAY	0.0445	9.31e-07	6.29e-06
92	FOXD3	forkhead box D3	NAWTGTTTRTTT	0.0704	1.02e-06	6.81e-06
93	ETS1	v-ets avian erythroblastosis virus E26 oncogene homolog 1	RCAGGAAGTGNNTNS	0.0615	1.05e-06	6.93e-06
94	SPZ1	spermatogenic leucine zipper 1	DNNGGRGGGWWNNNN	0.0649	1.16e-06	7.6e-06
95	POU3F1	POU class 2 homeobox 1	NNKGAATTAVAVTDN	0.0608	1.22e-06	7.88e-06
96	BACH1	BTB and CNC homology 1, basic leucine zipper transcription factor 1	NNSATGAGTCATGNT	0.0606	1.28e-06	8.19e-06
97	CEBPA	CCAAT/enhancer binding protein (C/EBP), alpha	NGWVTKNKGYAAKNSAYA	0.069	1.29e-06	8.19e-06
98	JUN	jun proto-oncogene	NTGACTCA	0.0604	1.34e-06	8.44e-06
99	CEBPA	CCAAT/enhancer binding protein (C/EBP), alpha	NNATTGCNNAANNN	0.0641	1.36e-06	8.48e-06
100	Unknown		SMTTTTGT	0.0496	1.46e-06	9e-06
