# Supplementary material for: Effects of Age and Estrogen on Skeletal Gene Expression in Humans as Assessed by RNA Sequencing
Source: PLoS One. 2015 Sep 24;10(9):e0138347. doi: 10.1371/journal.pone.0138347 (PMC4581624; doi:10.1371/journal.pone.0138347)
Supplement: S6 Table — Lists of genes associated with two separate LEF1 transcription factor binding sites: 1) TTGTTT (n = 93); and 2) CTTTGA (n = 60), as well as the 20 genes common to both lists. (XLSX) [file pone.0138347.s009.xlsx]

## Sheet: Supplementary Table 6
Supplementary Table 6. Genes associated with two separate LEF1 transcription factor binding sites.
LEF1 TTGTTT (n = 93)	LEF1 CTTTGA (n = 60)	Genes in both lists (n = 20)
A2M (1.27)	ADAMTSL1 (2.03)	ADAMTSL1 (2.03)
ADAMTS5 (1.45)	AIF1L (1.39)	CKAP4 (0.87)
ADAMTSL1 (2.03)	APBB2 (1.27)	COL15A1 (1.62)
AMOTL1 (1.22)	ASPH (1.21)	COL2A1 (0.11)
AQP1 (1.19)	C16orf74 (0.75)	CRH (0.40)
ATN1 (1.16)	C1S (1.53)	CTHRC1 (1.36)
ATP8A1 (0.86)	C2orf82 (0.49)	DAB2IP (1.36)
BASP1 (0.85)	CABP7 (0.69)	DCHS1 (1.17)
C1QTNF1 (1.30)	CARD10 (1.42)	ETV1 (1.45)
C20orf160 (1.36)	CDC42BPB (1.13)	FOXP2 (1.50)
CASKIN2 (1.27)	CKAP4 (0.87)	FST (1.93)
CCND1 (1.31)	CLIC6 (1.65)	HEY1 (1.59)
CCNJL (0.76)	CMTM2 (0.81)	KRT23 (0.66)
CDH11 (1.39)	COL15A1 (1.62)	LEF1 (0.76)
CDH5 (1.35)	COL2A1 (0.11)	NR2E1 (0.59)
CKAP4 (0.87)	CRH (0.40)	NR2F2 (1.35)
CNN3 (1.46)	CTHRC1 (1.36)	PCDH1 (1.32)
COL15A1 (1.62)	CYGB (1.42)	PCDH18 (1.41)
COL2A1 (0.11)	DAB2IP (1.36)	ROBO4 (1.29)
COL5A3 (1.34)	DCHS1 (1.17)	SEMA3A (0.78)
CRH (0.40)	DLL4 (1.36)
CRIP2 (1.40)	EMP1 (1.87)
CTHRC1 (1.36)	ENPP5 (1.33)
CYFIP2 (0.87)	EPHA2 (1.30)
CYP1B1 (1.34)	ETV1 (1.45)
DAB2IP (1.36)	EYA2 (1.43)
DCHS1 (1.17)	FABP4 (1.59)
DIO2 (0.58)	FIGN (2.70)
DRAM2 (1.14)	FOXP2 (1.50)
ETV1 (1.45)	FST (1.93)
EYA4 (1.73)	HEY1 (1.59)
FOXP2 (1.50)	HIF3A (2.08)
FST (1.93)	HSD11B1 (1.61)
GATA2 (1.20)	KRT23 (0.66)
HEY1 (1.59)	LAMA3 (2.19)
HIVEP1 (0.86)	LAMB2 (1.28)
HOXD4 (1.58)	LEF1 (0.76)
HOXD9 (2.33)	LPCAT3 (1.16)
HYAL2 (1.17)	LRRN3 (0.59)
INHBB (0.59)	MALL (1.19)
KIT (1.34)	MAOB (1.38)
KRT23 (0.66)	MECOM (1.47)
LAMA4 (1.38)	MEOX1 (2.45)
LDB2 (1.44)	NOG (0.58)
LEF1 (0.76)	NR2E1 (0.59)
LMO3 (2.00)	NR2F2 (1.35)
LTBP3 (1.19)	NRXN1 (0.33)
LYVE1 (1.49)	PCDH1 (1.32)
MAG (0.44)	PCDH18 (1.41)
MAP2 (1.64)	PCDHGC3 (1.32)
MCF2L (1.46)	PIK3CG (0.82)
MET (1.78)	PMEPA1 (1.41)
MIR22HG (1.23)	ROBO4 (1.29)
MLLT4 (1.31)	SCG3 (0.60)
MMRN2 (1.38)	SCUBE1 (1.34)
MXRA8 (1.25)	SEMA3A (0.78)
NIN (0.89)	SLITRK4 (0.67)
NOTCH3 (1.41)	SORBS1 (1.51)
NR2E1 (0.59)	SPRY4 (1.60)
NR2F2 (1.35)	ZBTB41 (0.88)
PALM (1.33)
PCDH1 (1.32)
PCDH18 (1.41)
PDE4D (0.84)
PDGFRA (1.36)
PGF (1.65)
PHLDA3 (1.70)
PIK3R3 (1.25)
PLK2 (1.35)
PTGFRN (1.26)
PTPN21 (1.28)
RBMS3 (1.26)
RBPMS (1.29)
RGS13 (2.84)
RNF122 (0.85)
ROBO4 (1.29)
SEMA3A (0.78)
SEMA4C (1.20)
SLAIN1 (0.84)
SLC38A1 (0.87)
SLC6A1 (1.95)
SLIT3 (1.71)
SNCG (1.51)
ST5 (1.25)
STC1 (1.86)
STK40 (0.90)
STXBP6 (1.76)
TCF15 (1.74)
TEAD2 (1.29)
TET2 (0.85)
TSC22D1 (1.18)
ZCCHC24 (1.25)
ZNF532 (1.24)
