# Supplementary material for: Effects of Age and Estrogen on Skeletal Gene Expression in Humans as Assessed by RNA Sequencing
Source: PLoS One. 2015 Sep 24;10(9):e0138347. doi: 10.1371/journal.pone.0138347 (PMC4581624; doi:10.1371/journal.pone.0138347)
Supplement: S7 Table — List of all upstream regulators of genes altered with aging (median count ≥10, q < 0.10) in the young versus old dataset. (XLSX) [file pone.0138347.s010.xlsx]

## Sheet: Supplementary Table 7
Supplementary Table 7. Complete list of upstream regulators of genes altered with aging (median count ≥10, q < 0.10) in the young vs old dataset.
Upstream Regulator	Category	z score	p-value of overlap
Activation
TGFB1	growth factor	4.868	1.58e-12
Cg	complex	4.679	9.84e-10
Vegf	group	4.444	1.33e-09
RAF1	kinase	3.495	0.000295
HGF	growth factor	3.338	1.23e-06
IL17A	cytokine	3.229	0.00252
VEGFA	growth factor	3.224	1.49e-05
AGT	growth factor	3.205	6.51e-09
Tgf beta	group	3.19	7.2e-05
SP1	transcription regulator	3.14	0.00272
Akt	group	3.085	4.14e-06
PPARG	ligand-dependent nuclear receptor	3.033	1.78e-06
CEBPA	transcription regulator	2.981	0.0426
OSM	cytokine	2.894	4.96e-06
TP53	transcription regulator	2.874	3.63e-05
FGF2	growth factor	2.865	6.28e-10
POU5F1	transcription regulator	2.828	0.0258
AR	ligand-dependent nuclear receptor	2.816	0.000244
CTNNB1	transcription regulator	2.814	1.74e-05
JAK2	kinase	2.797	4.99e-05
EDN1	cytokine	2.758	0.00834
JUN	transcription regulator	2.676	1.24e-05
PI3K (complex)	complex	2.627	0.026
GLI1	transcription regulator	2.572	8.72e-06
NFkB (complex)	complex	2.514	0.00769
Ras	group	2.51	0.00228
CEBPB	transcription regulator	2.49	0.000278
NOTCH3	transcription regulator	2.476	0.000127
MAP2K1	kinase	2.463	0.000734
IL1B	cytokine	2.453	2.28e-05
RETNLB	other	2.449	0.0208
ETS2	transcription regulator	2.449	0.00763
IGFBP2	other	2.438	0.00169
NFYA	transcription regulator	2.433	0.000392
PLAGL1	transcription regulator	2.425	1.89e-06
TP63	transcription regulator	2.396	0.00656
E2F1	transcription regulator	2.38	0.0345
CSF1	cytokine	2.372	0.188
FGFR1	kinase	2.369	0.00707
NR3C2	ligand-dependent nuclear receptor	2.356	0.000673
CNR1	g-protein coupled receptor	2.356	0.0115
IL13	cytokine	2.348	0.00949
NFE2L2	transcription regulator	2.345	1
SMAD3	transcription regulator	2.289	0.000404
ERK	group	2.281	7.2e-05
EGR1	transcription regulator	2.26	0.00307
NCOA2	transcription regulator	2.236	0.0261
NEDD9	other	2.236	0.0031
Ins1	other	2.222	0.00341
NFATC2	transcription regulator	2.219	0.208
CCL5	cytokine	2.213	0.0486
RXRA	ligand-dependent nuclear receptor	2.193	0.108
STAT5A	transcription regulator	2.189	0.232
SRC	kinase	2.18	0.0163
NOTCH1	transcription regulator	2.174	0.000408
PRLR	transmembrane receptor	2.169	0.000971
MYOCD	transcription regulator	2.16	0.051
HTT	transcription regulator	2.158	0.000671
TREM1	transmembrane receptor	2.138	0.00149
TAC1	other	2.136	0.00224
IL1A	cytokine	2.12	0.000925
IL1	group	2.092	0.00254
IL6	cytokine	2.088	0.152
AKT1	kinase	2.051	0.0688
NRG1	growth factor	2.02	0.00268
MAPK1	kinase	2.01	0.012
Lh	complex	2.008	7.31e-05
NFAT (complex)	complex	2	0.00297
AGPAT2	enzyme	2	0.00168
TMEM173	other	2	0.0117
MET	kinase	2	0.0704
TGFBR1	kinase	2	0.0118
CYP1B1	enzyme	2	0.0676
Repression
SMAD7	transcription regulator	-3.043	4.54e-05
GMNN	transcription regulator	-3	6.21e-05
SOX3	transcription regulator	-2.828	0.0015
SOX1	transcription regulator	-2.828	0.000195
Alpha catenin	group	-2.765	0.000517
COL18A1	other	-2.745	0.00347
ERBB3	kinase	-2.63	0.00806
HAND1	transcription regulator	-2.433	5.26e-05
miR-124-3p (and other miRNAs w/seed AAGGCAC)	mature microrna	-2.423	0.0111
N-cor	group	-2.401	0.000352
SFTPA1	transporter	-2.236	0.0562
miR-1-3p (and other miRNAs w/seed GGAAUGU)	mature microrna	-2.218	0.00164
FBXW7	transcription regulator	-2.213	0.000563
PAX6	transcription regulator	-2.126	0.015
ACOX1	enzyme	-2.111	0.000748
miR-29b-3p (and other miRNAs w/seed AGCACCA)	mature microrna	-2.004	0.000286
CR1L	other	-2	0.0117
